# Supplementary material for: Development of a Novel Alginate-Based Amlodipine Nanoplex for the Formulation of an Oral Film in Antihypertensive Therapy
Source: Pharmaceutics. 2026 May 27;18(6):653. doi: 10.3390/pharmaceutics18060653 (PMC13304620; doi:10.3390/pharmaceutics18060653)
Supplement: Supplementary file 1 [file pharmaceutics-18-00653-s001.zip]

Archive with 1 entries (1 files):
- pharmaceutics-4254731-supplementary.pdf
